# Supplementary material for: Effects of Dietary Supplementation with Black Soldier Fly Larvae (Hermetia illucens) Frass on Common Carp (Cyprinus carpio)
Source: Animals (Basel). 2026 Feb 23;16(4):693. doi: 10.3390/ani16040693 (PMC12937264; doi:10.3390/ani16040693)
Supplement: Supplementary file 1 [file animals-16-00693-s001.zip]

Archive with 1 entries (1 files):
- animals-3864889-supplementary.pdf
